# Supplementary material for: Bile Acids: Major Regulator of the Gut Microbiome
Source: Microorganisms. 2022 Sep 6;10(9):1792. doi: 10.3390/microorganisms10091792 (PMC9502002; doi:10.3390/microorganisms10091792)
Supplement: Supplementary file 1 [file microorganisms-10-01792-s001.zip]

Archive with 1 entries (1 files):
- microorganisms-1865360-supplementary.pdf
